# Supplementary material for: Advances in Medicalized Hair Loss Solutions: A Review of Current Clinical Practices and Regenerative Medicine-Based Protocols with Focus on Off-Label Injectable Treatments
Source: J Clin Med. 2026 Feb 27;15(5):1836. doi: 10.3390/jcm15051836 (PMC12985832; doi:10.3390/jcm15051836)
Supplement: Supplementary file 1 [file jcm-15-01836-s001.zip]

Archive with 1 entries (1 files):
- jcm-4158959-supplementary.pdf
